# Supplementary material for: GC-MS-Based Comparative Analysis of Compounds in Host Plants and Insect Gut Extracts
Source: Metabolites. 2026 May 24;16(6):351. doi: 10.3390/metabo16060351 (PMC13304462; doi:10.3390/metabo16060351)
Supplement: Supplementary file 1 [file metabolites-16-00351-s001.zip]

Archive with 10 entries (9 files):
- .ipynb_checkpoints/
- .ipynb_checkpoints/NMDS Plots-checkpoint.ipynb
- .ipynb_checkpoints/Unique Compounds Plot-checkpoint.ipynb
- Copy of calculations for tables.xlsx
- insect host plant gcms data.xlsx
- Manual NMDS Calculation Desert Locust Wheatgrass.xlsx
- Manual NMDS Calculation Maize Fall Armyworm.xlsx
- Manual NMDS Calculation Silkworm Mulberry.xlsx
- NMDS Plots.ipynb
- Unique Compounds Plot.ipynb
