# Supplementary material for: GC-MS-Based Comparative Analysis of Compounds in Host Plants and Insect Gut Extracts
Source: Metabolites. 2026 May 24;16(6):351. doi: 10.3390/metabo16060351 (PMC13304462; doi:10.3390/metabo16060351)
Supplement: Supplementary file 1 [file metabolites-16-00351-s001.zip › NMDS Plots.ipynb]

# %% [code]
# -----------------------------
# Font: Palatino Linotype
# -----------------------------
# Set Palatino Linotype as the primary serif font
rcParams.update({
    "font.family": "serif",
    "font.serif": ["Palatino Linotype", "Palatino", "serif"],
})
rcParams["font.size"] = 11

# %% [code]
import pandas as pd
import matplotlib.pyplot as plt
from matplotlib import rcParams
from scipy.spatial import ConvexHull
import numpy as np

# -----------------------------
# Font: Times New Roman
# -----------------------------
#rcParams["font.family"] = "Times New Roman"
#rcParams["font.size"] = 11

# -----------------------------
# User settings
# -----------------------------
EXCEL_PATH = r"C:\Users\rdani\Downloads\NMDS Plots\Manual NMDS Calculation Silkworm Mudberry.xlsx"
EXCEL_PATH = r"C:\Users\rdani\Downloads\NMDS Plots\Manual NMDS Calculation Silkworm Mulberry.xlsx"
SHEET_NAME = r"Plotting Data"

# Optional: manual color control
COLOR_MAP = {
    "Mulberry": "#1f77b4",
    "Silkworm Female": "#d62728",
    "Silkworm Male": "#2ca02c",
}

# -----------------------------
# Load data
# -----------------------------
df = pd.read_excel(EXCEL_PATH, sheet_name=SHEET_NAME)

required_cols = {"Sample", "x", "y"}
if not required_cols.issubset(df.columns):
    raise ValueError(f"Excel file must contain columns: {required_cols}")

# -----------------------------
# Plot NMDS
# -----------------------------
fig, ax = plt.subplots(figsize=(6, 6))

for sample, sub in df.groupby("Sample"):
    color = COLOR_MAP.get(sample, "black")

    # Scatter points
    ax.scatter(
        sub["x"], sub["y"],
        s=45,
        color=color,
        edgecolor="black",
        linewidth=0.6,
        zorder=3
    )

    # Centroid
    cx, cy = sub["x"].mean(), sub["y"].mean()
    ax.scatter(cx, cy, s=70, color="black", zorder=4)

    # Arrows from centroid to points
    for _, row in sub.iterrows():
        ax.plot(
            [cx, row["x"]],
            [cy, row["y"]],
            color=color,
            linewidth=1,
            zorder=2
        )

    # Convex hull (only if ≥3 points)
    if len(sub) >= 3:
        hull = ConvexHull(sub[["x", "y"]].values)
        hull_pts = sub.iloc[hull.vertices]
        ax.fill(
            hull_pts["x"],
            hull_pts["y"],
            color=color,
            alpha=0.25,
            zorder=1
        )

    # Group label near centroid
    ax.text(
        cx, cy+0.05,
        sample,
        color=color,
        fontsize=11,
        ha="center",
        va="center",
        fontweight="bold"
    )

STRESS = 0.056720837  # <-- replace with your real stress

ax.text(
    0.02, 0.98,
    f"Stress = {STRESS:.3f}",
    transform=ax.transAxes,
    ha="left", va="top",
    fontsize=11,
    bbox=dict(boxstyle="round,pad=0.25", facecolor="white", edgecolor="black", linewidth=0.8)
)

# -----------------------------
# Axis formatting
# -----------------------------
ax.set_xlabel("NMDS Coordinate 1")
ax.set_ylabel("NMDS Coordinate 2")
ax.set_aspect("equal", adjustable="box")

ax.spines["top"].set_visible(False)
ax.spines["right"].set_visible(False)

plt.tight_layout()
#plt.show()
# Save with 650 DPI
plt.savefig(r"C:\Users\rdani\Downloads\NMDS Plots\NMDS silkworm_vs_mulberry.png", dpi=650)

# %% [code]
import pandas as pd
import matplotlib.pyplot as plt
from matplotlib import rcParams
from scipy.spatial import ConvexHull
import numpy as np

# -----------------------------
# Font: Times New Roman
# -----------------------------
#rcParams["font.family"] = "Times New Roman"
#rcParams["font.size"] = 11

# -----------------------------
# User settings
# -----------------------------
EXCEL_PATH = r"C:\Users\rdani\Downloads\NMDS Plots\Manual NMDS Calculation Desert Locust Wheatgrass.xlsx"
SHEET_NAME = r"Plotting Data"

# Optional: manual color control
COLOR_MAP = {
    "Wheatgrass": "#1f77b4",
    "Desert Locust Female": "#d62728",
    "Desert Locust Male": "#2ca02c",
}

# -----------------------------
# Load data
# -----------------------------
df = pd.read_excel(EXCEL_PATH, sheet_name=SHEET_NAME)

required_cols = {"Sample", "x", "y"}
if not required_cols.issubset(df.columns):
    raise ValueError(f"Excel file must contain columns: {required_cols}")

# -----------------------------
# Plot NMDS
# -----------------------------
fig, ax = plt.subplots(figsize=(6, 6))

for sample, sub in df.groupby("Sample"):
    color = COLOR_MAP.get(sample, "black")

    # Scatter points
    ax.scatter(
        sub["x"], sub["y"],
        s=45,
        color=color,
        edgecolor="black",
        linewidth=0.6,
        zorder=3
    )

    # Centroid
    cx, cy = sub["x"].mean(), sub["y"].mean()
    ax.scatter(cx, cy, s=70, color="black", zorder=4)

    # Arrows from centroid to points
    for _, row in sub.iterrows():
        ax.plot(
            [cx, row["x"]],
            [cy, row["y"]],
            color=color,
            linewidth=1,
            zorder=2
        )

    # Convex hull (only if ≥3 points)
    if len(sub) >= 3:
        hull = ConvexHull(sub[["x", "y"]].values)
        hull_pts = sub.iloc[hull.vertices]
        ax.fill(
            hull_pts["x"],
            hull_pts["y"],
            color=color,
            alpha=0.25,
            zorder=1
        )

    # Group label near centroid
    ax.text(
        cx+0.05, cy+0.09,
        sample,
        color=color,
        fontsize=11,
        ha="center",
        va="center",
        fontweight="bold"
    )

STRESS = 0.13940846  # <-- replace with your real stress

ax.text(
    0.02, 0.98,
    f"Stress = {STRESS:.3f}",
    transform=ax.transAxes,
    ha="left", va="top",
    fontsize=11,
    bbox=dict(boxstyle="round,pad=0.25", facecolor="white", edgecolor="black", linewidth=0.8)
)

# -----------------------------
# Axis formatting
# -----------------------------
ax.set_xlabel("NMDS Coordinate 1")
ax.set_ylabel("NMDS Coordinate 2")
ax.set_aspect("equal", adjustable="box")

ax.spines["top"].set_visible(False)
ax.spines["right"].set_visible(False)

plt.tight_layout()
#plt.show()
# Save with 650 DPI
plt.savefig(r"C:\Users\rdani\Downloads\NMDS Plots\NMDS DESERT_LOCUST_vs_WHEATGRASS.png", dpi=650)

# %% [code]
import pandas as pd
import matplotlib.pyplot as plt
from matplotlib import rcParams
from scipy.spatial import ConvexHull
import numpy as np

# -----------------------------
# Font: Times New Roman
# -----------------------------
#rcParams["font.family"] = "Times New Roman"
#rcParams["font.size"] = 11

# -----------------------------
# User settings
# -----------------------------
EXCEL_PATH = r"C:\Users\rdani\Downloads\NMDS Plots\Manual NMDS Calculation Maize Fall Armyworm.xlsx"
SHEET_NAME = r"Plotting Data"

# Optional: manual color control
COLOR_MAP = {
    "Maize": "#1f77b4",
    "Fall Armyworm": "#d62728",
}

# -----------------------------
# Load data
# -----------------------------
df = pd.read_excel(EXCEL_PATH, sheet_name=SHEET_NAME)

required_cols = {"Sample", "x", "y"}
if not required_cols.issubset(df.columns):
    raise ValueError(f"Excel file must contain columns: {required_cols}")

# -----------------------------
# Plot NMDS
# -----------------------------
fig, ax = plt.subplots(figsize=(6, 6))

for sample, sub in df.groupby("Sample"):
    color = COLOR_MAP.get(sample, "black")

    # Scatter points
    ax.scatter(
        sub["x"], sub["y"],
        s=45,
        color=color,
        edgecolor="black",
        linewidth=0.6,
        zorder=3
    )

    # Centroid
    cx, cy = sub["x"].mean(), sub["y"].mean()
    ax.scatter(cx, cy, s=70, color="black", zorder=4)

    # Arrows from centroid to points
    for _, row in sub.iterrows():
        ax.plot(
            [cx, row["x"]],
            [cy, row["y"]],
            color=color,
            linewidth=1,
            zorder=2
        )

    # Convex hull (only if ≥3 points)
    if len(sub) >= 3:
        hull = ConvexHull(sub[["x", "y"]].values)
        hull_pts = sub.iloc[hull.vertices]
        ax.fill(
            hull_pts["x"],
            hull_pts["y"],
            color=color,
            alpha=0.25,
            zorder=1
        )

    # Group label near centroid
    ax.text(
        cx, cy+0.10,
        sample,
        color=color,
        fontsize=11,
        ha="center",
        va="center",
        fontweight="bold"
    )

STRESS = 0.112931933  # <-- replace with your real stress

ax.text(
    0.02, 0.98,
    f"Stress = {STRESS:.3f}",
    transform=ax.transAxes,
    ha="left", va="top",
    fontsize=11,
    bbox=dict(boxstyle="round,pad=0.25", facecolor="white", edgecolor="black", linewidth=0.8)
)

# -----------------------------
# Axis formatting
# -----------------------------
ax.set_xlabel("NMDS Coordinate 1")
ax.set_ylabel("NMDS Coordinate 2")
ax.set_aspect("equal", adjustable="box")

ax.spines["top"].set_visible(False)
ax.spines["right"].set_visible(False)

plt.tight_layout()
#plt.show()
# Save with 650 DPI
plt.savefig(r"C:\Users\rdani\Downloads\NMDS Plots\NMDS Maize vs Fall Armyworm.png", dpi=650)

# %% [code]
import numpy as np
import matplotlib.pyplot as plt
import textwrap


# Data for the chart
categories = ['Silkworm Whole Body Mass Female','Silkworm Whole Body Mass Male',
              'Silkworm Gut Mass Female','Silkworm Gut Mass Male',
              'Mulberry Mass', 'Gut Extract Yield'
             ]
values = [
    [2.35, 2.24, 1.92, 2.49, 2.27, 2.4, 2.29, 2.45, 2.91, 0.9],   # Silk Worm Whole Body Mass Female
    [3.01, 3.05, 3.01, 3.02, 2.73, 2.85, 2.18, 2.7, 1.88, 2.79],   # Silk Worm Whole Body Mass Male
    [1.04, 1.59, 1, 1.27, 1.41, 1.1, 1.05, 1.1, 1.32, 1.2],   # Silk Worm Gut Mass Female
    [1.24, 0.93, 1.47, 1.29, 1.07, 1.35, 0.8, 1],   # Silk Worm Gut Mass Male
    [0.98],
    [0.01]
]

# Compute mean + error
means = [np.mean(v) for v in values]
sds   = [np.std(v, ddof=1) for v in values]   # SD (use ddof=1)

# If you prefer SEM instead of SD, use this line instead:
# errs = [np.std(v, ddof=1)/np.sqrt(len(v)) for v in values]
errs = sds

# Function to wrap labels
def wrap_labels(labels, width):
    return ['\n'.join(textwrap.wrap(label, width=width)) for label in labels]

wrapped_categories = wrap_labels(categories, width=10)

bar_labels = ['Female', 'Male', '_red', '_male', 'Plant Mass', 'Gut Extract']
bar_colors = ['tab:red', 'tab:blue', 'tab:red', 'tab:blue', 'tab:olive', 'tab:cyan']

x = np.arange(len(wrapped_categories))

fig, (ax_top, ax_bottom) = plt.subplots(
    2, 1,
    sharex=True,
    figsize=(12, 7),
    gridspec_kw={'height_ratios': [3, 1]}
)

# Plot bars on both axes
for ax in (ax_top, ax_bottom):
    ax.bar(
        x,
        means,
        yerr=errs,
        capsize=5,
        color=bar_colors,
        edgecolor='black',
        linewidth=0.6,
        error_kw=dict(ecolor='black', lw=1)
    )

# ---- Set zoom ranges ----
ax_top.set_ylim(0.2, 3.5)     # main range (adjust as needed)
ax_bottom.set_ylim(0, 0.05)   # zoomed region for 0.01 bar

# Hide spines between plots
ax_top.spines['bottom'].set_visible(False)
ax_bottom.spines['top'].set_visible(False)

ax_top.tick_params(labeltop=False)
ax_bottom.xaxis.tick_bottom()

# Diagonal break marks
d = .5
kwargs = dict(marker=[(-1, -d), (1, d)], markersize=12,
              linestyle='none', color='k', mec='k', mew=1, clip_on=False)

ax_top.plot([0, 1], [0, 0], transform=ax_top.transAxes, **kwargs)
ax_bottom.plot([0, 1], [1, 1], transform=ax_bottom.transAxes, **kwargs)

# Labels
ax_bottom.set_xticks(x)
ax_bottom.set_xticklabels(wrapped_categories, size=16)
ax_top.tick_params(axis='y', labelsize=16)
ax_bottom.tick_params(axis='y', labelsize=16)
ax_top.set_ylabel("Weight (g)", fontsize=16)

from matplotlib.patches import Patch
legend_elements = [
    Patch(facecolor='tab:red', edgecolor='black', label='Female'),
    Patch(facecolor='tab:blue', edgecolor='black', label='Male'),
    Patch(facecolor='tab:olive', edgecolor='black', label='Plant Tissue'),
    Patch(facecolor='tab:cyan', edgecolor='black', label='Gut Extract')
]
ax_top.legend(handles=legend_elements, loc='upper right', fontsize=14)

plt.tight_layout()
#plt.show()
# Save with 650 DPI
plt.savefig(r"C:\Users\rdani\Downloads\NMDS Plots\Silkworm mass.png", dpi=650)

# %% [code]
import numpy as np
import matplotlib.pyplot as plt
import textwrap


# Data for the chart
categories = ['Fall Armyworm Whole Body Mass','Fall Armyworm Gut Mass',
              'Maize Mass', 'Gut Extract Yield'
             ]
values = [
    [0.49, 0.32, 0.41, 0.32, 0.23, 0.34, 0.18, 0.35, 0.38, 0.49, 0.32],   # whole body replicates
    [0.15, 0.09, 0.14, 0.16, 0.24, 0.19, 0.2, 0.22, 0.17, 0.13, 0.09],   # gut replicates
    [0.98],
    [0.01]
]

# Compute mean + error
means = [np.mean(v) for v in values]
sds   = [np.std(v, ddof=1) for v in values]   # SD (use ddof=1)

# If you prefer SEM instead of SD, use this line instead:
# errs = [np.std(v, ddof=1)/np.sqrt(len(v)) for v in values]
errs = sds

# Function to wrap labels
def wrap_labels(labels, width):
    return ['\n'.join(textwrap.wrap(label, width=width)) for label in labels]

wrapped_categories = wrap_labels(categories, width=10)

bar_labels = ['Female', 'Male', 'Plant Mass', 'Gut Extract']
bar_colors = ['tab:orange', 'tab:orange', 'tab:olive', 'tab:cyan']

x = np.arange(len(wrapped_categories))

fig, (ax_top, ax_bottom) = plt.subplots(
    2, 1,
    sharex=True,
    figsize=(12, 7),
    gridspec_kw={'height_ratios': [3, 1]}
)

# Plot bars on both axes
for ax in (ax_top, ax_bottom):
    ax.bar(
        x,
        means,
        yerr=errs,
        capsize=5,
        color=bar_colors,
        edgecolor='black',
        linewidth=0.6,
        error_kw=dict(ecolor='black', lw=1)
    )

# ---- Set zoom ranges ----
ax_top.set_ylim(0.1, 1.5)     # main range (adjust as needed)
ax_bottom.set_ylim(0, 0.05)   # zoomed region for 0.01 bar

# Hide spines between plots
ax_top.spines['bottom'].set_visible(False)
ax_bottom.spines['top'].set_visible(False)

ax_top.tick_params(labeltop=False)
ax_bottom.xaxis.tick_bottom()

# Diagonal break marks
d = .5
kwargs = dict(marker=[(-1, -d), (1, d)], markersize=12,
              linestyle='none', color='k', mec='k', mew=1, clip_on=False)

ax_top.plot([0, 1], [0, 0], transform=ax_top.transAxes, **kwargs)
ax_bottom.plot([0, 1], [1, 1], transform=ax_bottom.transAxes, **kwargs)

# Labels
ax_bottom.set_xticks(x)
ax_bottom.set_xticklabels(wrapped_categories, size=16)
ax_top.tick_params(axis='y', labelsize=16)
ax_bottom.tick_params(axis='y', labelsize=16)
ax_top.set_ylabel("Weight (g)", fontsize=16)

from matplotlib.patches import Patch
legend_elements = [
    Patch(facecolor='tab:orange', edgecolor='black', label='Insect'),
    Patch(facecolor='tab:olive', edgecolor='black', label='Plant Tissue'),
    Patch(facecolor='tab:cyan', edgecolor='black', label='Gut Extract')
]
ax_top.legend(handles=legend_elements, loc='upper right', fontsize=14)

plt.tight_layout()
#plt.show()
# Save with 650 DPI
plt.savefig(r"C:\Users\rdani\Downloads\NMDS Plots\Fall armyworm mass.png", dpi=650)

# %% [code]
# Data for the chart
categories = ['Desert Locust Whole Body Mass Female','Desert Locust Whole Body Mass Male',
              'Desert Locust Gut Mass Female','Desert Locust Gut Mass Male',
              'Wheat Grass Mass', 'Gut Extract Yield'
             ]

values = [
    [1.72, 2, 0.91, 1.64, 1.45, 1.41, 1.22, 1.94, 1.49, 1.37, 1.96, 1.37, 1.6, 1.49, 1.72, 2, 0.91, 1.64, 1.45, 1.41, 1.22, 1.94, 1.49],   # Desert Locust Whole Body Mass Female
    [1.03, 1.27, 1.04, 1.32, 1.37, 1.31, 1.52, 1.2, 1.26, 1.04, 1.25, 1.15, 1.28, 0.75, 1.23, 1.07, 1.03, 1.27, 1.04],   # Desert Locust Whole Body Mass Male
    [0.44, 0.44, 0.42, 0.11, 0.28, 0.42, 0.24, 0.26, 0.24],   # Desert Locust Gut Mass Female
    [0.5, 0.12, 0.33, 0.28, 0.25, 0.29, 0.17, 0.32],   # Desert Locust Gut Mass Male
    [0.98],
    [0.01]
]

# Compute mean + error
means = [np.mean(v) for v in values]
sds   = [np.std(v, ddof=1) for v in values]   # SD (use ddof=1)

# If you prefer SEM instead of SD, use this line instead:
# errs = [np.std(v, ddof=1)/np.sqrt(len(v)) for v in values]
errs = sds

# Function to wrap labels
def wrap_labels(labels, width):
    return ['\n'.join(textwrap.wrap(label, width=width)) for label in labels]

wrapped_categories = wrap_labels(categories, width=10)

bar_labels = ['Female', 'Male', '_red', '_male', 'Plant Mass', 'Gut Extract']
bar_colors = ['tab:red', 'tab:blue', 'tab:red', 'tab:blue', 'tab:olive', 'tab:cyan']

x = np.arange(len(wrapped_categories))

fig, (ax_top, ax_bottom) = plt.subplots(
    2, 1,
    sharex=True,
    figsize=(12, 7),
    gridspec_kw={'height_ratios': [3, 1]}
)

# Plot bars on both axes
for ax in (ax_top, ax_bottom):
    ax.bar(
        x,
        means,
        yerr=errs,
        capsize=5,
        color=bar_colors,
        edgecolor='black',
        linewidth=0.6,
        error_kw=dict(ecolor='black', lw=1)
    )

# ---- Set zoom ranges ----
ax_top.set_ylim(0.2, 3.5)     # main range (adjust as needed)
ax_bottom.set_ylim(0, 0.05)   # zoomed region for 0.01 bar

# Hide spines between plots
ax_top.spines['bottom'].set_visible(False)
ax_bottom.spines['top'].set_visible(False)

ax_top.tick_params(labeltop=False)
ax_bottom.xaxis.tick_bottom()

# Diagonal break marks
d = .5
kwargs = dict(marker=[(-1, -d), (1, d)], markersize=12,
              linestyle='none', color='k', mec='k', mew=1, clip_on=False)

ax_top.plot([0, 1], [0, 0], transform=ax_top.transAxes, **kwargs)
ax_bottom.plot([0, 1], [1, 1], transform=ax_bottom.transAxes, **kwargs)

# Labels
ax_bottom.set_xticks(x)
ax_bottom.set_xticklabels(wrapped_categories, size=16)
ax_top.tick_params(axis='y', labelsize=16)
ax_bottom.tick_params(axis='y', labelsize=16)
ax_top.set_ylabel("Weight (g)", fontsize=16)

from matplotlib.patches import Patch
legend_elements = [
    Patch(facecolor='tab:red', edgecolor='black', label='Female'),
    Patch(facecolor='tab:blue', edgecolor='black', label='Male'),
    Patch(facecolor='tab:olive', edgecolor='black', label='Plant Tissue'),
    Patch(facecolor='tab:cyan', edgecolor='black', label='Gut Extract')
]
ax_top.legend(handles=legend_elements, loc='upper right', fontsize=14)

plt.tight_layout()
#plt.show()
# Save with 650 DPI
plt.savefig(r"C:\Users\rdani\Downloads\NMDS Plots\Desert Locust mass.png", dpi=650)

# %% [code]
import numpy as np
import pandas as pd
import matplotlib.pyplot as plt

# -----------------------------
# USER SETTINGS
# -----------------------------
EXCEL_PATH = r"C:\Users\rdani\Downloads\NMDS Plots\Summary Table.xlsx"
SHEET_NAME = "DL vs W Split Graph"   # or sheet name as string

SAMPLE_COL = "Sample Name"
PHENOL_COL = "Phenol"
FLAV_COL = "Flavnoid"

# -----------------------------
# Load Data
# -----------------------------
ERROR = "sd"  # "sd" or "sem"
PRESERVE_EXCEL_ORDER = True

df = pd.read_excel(EXCEL_PATH, sheet_name=SHEET_NAME)
df[PHENOL_COL] = pd.to_numeric(df[PHENOL_COL], errors="coerce")
df[FLAV_COL]   = pd.to_numeric(df[FLAV_COL], errors="coerce")

# --- ordering: preserve the order samples FIRST appear in the sheet ---
if PRESERVE_EXCEL_ORDER:
    df[SAMPLE_COL] = pd.Categorical(df[SAMPLE_COL], categories=pd.unique(df[SAMPLE_COL]), ordered=True)

# --- aggregate replicates ---
agg = (
    df.groupby(SAMPLE_COL, as_index=False, sort=not PRESERVE_EXCEL_ORDER)  # key line for ordering
      .agg(
          Phenol_mean=(PHENOL_COL, "mean"),
          Phenol_sd=(PHENOL_COL, "std"),
          Phenol_n=(PHENOL_COL, "count"),
          Flav_mean=(FLAV_COL, "mean"),
          Flav_sd=(FLAV_COL, "std"),
          Flav_n=(FLAV_COL, "count"),
      )
)

# Replace NaN SD (n=1) with 0 so error bars don't break
agg["Phenol_sd"] = agg["Phenol_sd"].fillna(0)
agg["Flav_sd"]   = agg["Flav_sd"].fillna(0)

if ERROR.lower() == "sem":
    agg["Phenol_err"] = agg["Phenol_sd"] / np.sqrt(agg["Phenol_n"].replace(0, np.nan))
    agg["Flav_err"]   = agg["Flav_sd"]   / np.sqrt(agg["Flav_n"].replace(0, np.nan))
else:
    agg["Phenol_err"] = agg["Phenol_sd"]
    agg["Flav_err"]   = agg["Flav_sd"]

labels = agg[SAMPLE_COL].astype(str).tolist()
phen   = agg["Phenol_mean"].fillna(0).to_numpy()          # right side
flav   = -agg["Flav_mean"].fillna(0).to_numpy()           # left side (negative)

phen_err = agg["Phenol_err"].fillna(0).to_numpy()
flav_err = agg["Flav_err"].fillna(0).to_numpy()

# ---- Convert µg/mL -> mg eq/100 g EXTRACT (50 mg in 1 mL) ----
CONV_EXTRACT = 2.0

phen *= CONV_EXTRACT
flav *= CONV_EXTRACT          # flav is negative already; scaling is fine
phen_err *= CONV_EXTRACT
flav_err *= CONV_EXTRACT

y = np.arange(len(labels))

left_lim  = 1.7 * np.max(np.abs(flav)) if np.max(np.abs(flav)) > 0 else 1
right_lim = 1.5 * np.max(phen) if np.max(phen) > 0 else 1

fig, ax = plt.subplots(figsize=(9, 3.2))

# Bars + horizontal error bars (xerr)
ax.barh(
    y, flav,
    xerr=flav_err,
    height=0.55,
    edgecolor="black", linewidth=0.6,
    error_kw=dict(ecolor="black", lw=1, capsize=4),
    color='skyblue'
)
ax.barh(
    y, phen,
    xerr=phen_err,
    height=0.55,
    edgecolor="black", linewidth=0.6,
    error_kw=dict(ecolor="black", lw=1, capsize=4),
    color='wheat'
)

ax.axvline(0, color="black", linewidth=1)

ax.set_yticks(y)
ax.set_yticklabels(labels, fontweight="bold")
ax.invert_yaxis()

ax.set_xlim(-left_lim, right_lim)

# Show positive tick labels on both sides
ticks = ax.get_xticks()
ax.set_xticklabels([f"{abs(t):g}" for t in ticks])

ax.text(0.18, -0.18, "Flavonoids (mg QUE/100 g extract)",
        transform=ax.transAxes, ha="center", va="top",
        fontstyle="italic", fontweight="bold")
ax.text(0.78, -0.18, "Phenols (mg GAE/100 g extract)",
        transform=ax.transAxes, ha="center", va="top",
        fontstyle="italic", fontweight="bold")

plt.tight_layout()

#plt.show()
# Save with 650 DPI
plt.savefig(r"C:\Users\rdani\Downloads\NMDS Plots\Desert_Locust_vs_Wheat_Grass_Phenols_Flavonoids.png", dpi=650)

# %% [code]
import numpy as np
import pandas as pd
import matplotlib.pyplot as plt

# -----------------------------
# USER SETTINGS
# -----------------------------
EXCEL_PATH = r"C:\Users\rdani\Downloads\NMDS Plots\Summary Table.xlsx"
SHEET_NAME = "S vs M Split Graph"   # or sheet name as string

SAMPLE_COL = "Sample Name"
PHENOL_COL = "Phenol"
FLAV_COL = "Flavnoid"

# -----------------------------
# Load Data
# -----------------------------
ERROR = "sd"  # "sd" or "sem"
PRESERVE_EXCEL_ORDER = True

df = pd.read_excel(EXCEL_PATH, sheet_name=SHEET_NAME)
df[PHENOL_COL] = pd.to_numeric(df[PHENOL_COL], errors="coerce")
df[FLAV_COL]   = pd.to_numeric(df[FLAV_COL], errors="coerce")

# --- ordering: preserve the order samples FIRST appear in the sheet ---
if PRESERVE_EXCEL_ORDER:
    df[SAMPLE_COL] = pd.Categorical(df[SAMPLE_COL], categories=pd.unique(df[SAMPLE_COL]), ordered=True)

# --- aggregate replicates ---
agg = (
    df.groupby(SAMPLE_COL, as_index=False, sort=not PRESERVE_EXCEL_ORDER)  # key line for ordering
      .agg(
          Phenol_mean=(PHENOL_COL, "mean"),
          Phenol_sd=(PHENOL_COL, "std"),
          Phenol_n=(PHENOL_COL, "count"),
          Flav_mean=(FLAV_COL, "mean"),
          Flav_sd=(FLAV_COL, "std"),
          Flav_n=(FLAV_COL, "count"),
      )
)

# Replace NaN SD (n=1) with 0 so error bars don't break
agg["Phenol_sd"] = agg["Phenol_sd"].fillna(0)
agg["Flav_sd"]   = agg["Flav_sd"].fillna(0)

if ERROR.lower() == "sem":
    agg["Phenol_err"] = agg["Phenol_sd"] / np.sqrt(agg["Phenol_n"].replace(0, np.nan))
    agg["Flav_err"]   = agg["Flav_sd"]   / np.sqrt(agg["Flav_n"].replace(0, np.nan))
else:
    agg["Phenol_err"] = agg["Phenol_sd"]
    agg["Flav_err"]   = agg["Flav_sd"]

labels = agg[SAMPLE_COL].astype(str).tolist()
phen   = agg["Phenol_mean"].fillna(0).to_numpy()          # right side
flav   = -agg["Flav_mean"].fillna(0).to_numpy()           # left side (negative)

phen_err = agg["Phenol_err"].fillna(0).to_numpy()
flav_err = agg["Flav_err"].fillna(0).to_numpy()

# ---- Convert µg/mL -> mg eq/100 g EXTRACT (50 mg in 1 mL) ----
CONV_EXTRACT = 2.0

phen *= CONV_EXTRACT
flav *= CONV_EXTRACT          # flav is negative already; scaling is fine
phen_err *= CONV_EXTRACT
flav_err *= CONV_EXTRACT

y = np.arange(len(labels))

left_lim  = 1.7 * np.max(np.abs(flav)) if np.max(np.abs(flav)) > 0 else 1
right_lim = 1.5 * np.max(phen) if np.max(phen) > 0 else 1

fig, ax = plt.subplots(figsize=(9, 3.2))

# Bars + horizontal error bars (xerr)
ax.barh(
    y, flav,
    xerr=flav_err,
    height=0.55,
    edgecolor="black", linewidth=0.6,
    error_kw=dict(ecolor="black", lw=1, capsize=4),
    color='skyblue'
)
ax.barh(
    y, phen,
    xerr=phen_err,
    height=0.55,
    edgecolor="black", linewidth=0.6,
    error_kw=dict(ecolor="black", lw=1, capsize=4),
    color='wheat'
)

ax.axvline(0, color="black", linewidth=1)

ax.set_yticks(y)
ax.set_yticklabels(labels, fontweight="bold")
ax.invert_yaxis()

ax.set_xlim(-left_lim, right_lim)

# Show positive tick labels on both sides
ticks = ax.get_xticks()
ax.set_xticklabels([f"{abs(t):g}" for t in ticks])

ax.text(0.18, -0.18, "Flavonoids (mg QUE/100 g extract)",
        transform=ax.transAxes, ha="center", va="top",
        fontstyle="italic", fontweight="bold")
ax.text(0.78, -0.18, "Phenols (mg GAE/100 g extract)",
        transform=ax.transAxes, ha="center", va="top",
        fontstyle="italic", fontweight="bold")

plt.tight_layout()

#plt.show()
# Save with 650 DPI
plt.savefig(r"C:\Users\rdani\Downloads\NMDS Plots\Silkworm_vs_Mulberry_Phenols_Flavonoids.png", dpi=650)

# %% [code]
import numpy as np
import pandas as pd
import matplotlib.pyplot as plt

# -----------------------------
# USER SETTINGS
# -----------------------------
EXCEL_PATH = r"C:\Users\rdani\Downloads\NMDS Plots\Summary Table.xlsx"
SHEET_NAME = "F vs M Split Graph"   # or sheet name as string

SAMPLE_COL = "Sample Name"
PHENOL_COL = "Phenol"
FLAV_COL = "Flavnoid"

# -----------------------------
# Load Data
# -----------------------------
ERROR = "sd"  # "sd" or "sem"
PRESERVE_EXCEL_ORDER = True

df = pd.read_excel(EXCEL_PATH, sheet_name=SHEET_NAME)
df[PHENOL_COL] = pd.to_numeric(df[PHENOL_COL], errors="coerce")
df[FLAV_COL]   = pd.to_numeric(df[FLAV_COL], errors="coerce")

# --- ordering: preserve the order samples FIRST appear in the sheet ---
if PRESERVE_EXCEL_ORDER:
    df[SAMPLE_COL] = pd.Categorical(df[SAMPLE_COL], categories=pd.unique(df[SAMPLE_COL]), ordered=True)

# --- aggregate replicates ---
agg = (
    df.groupby(SAMPLE_COL, as_index=False, sort=not PRESERVE_EXCEL_ORDER)  # key line for ordering
      .agg(
          Phenol_mean=(PHENOL_COL, "mean"),
          Phenol_sd=(PHENOL_COL, "std"),
          Phenol_n=(PHENOL_COL, "count"),
          Flav_mean=(FLAV_COL, "mean"),
          Flav_sd=(FLAV_COL, "std"),
          Flav_n=(FLAV_COL, "count"),
      )
)

# Replace NaN SD (n=1) with 0 so error bars don't break
agg["Phenol_sd"] = agg["Phenol_sd"].fillna(0)
agg["Flav_sd"]   = agg["Flav_sd"].fillna(0)

if ERROR.lower() == "sem":
    agg["Phenol_err"] = agg["Phenol_sd"] / np.sqrt(agg["Phenol_n"].replace(0, np.nan))
    agg["Flav_err"]   = agg["Flav_sd"]   / np.sqrt(agg["Flav_n"].replace(0, np.nan))
else:
    agg["Phenol_err"] = agg["Phenol_sd"]
    agg["Flav_err"]   = agg["Flav_sd"]

labels = agg[SAMPLE_COL].astype(str).tolist()
phen   = agg["Phenol_mean"].fillna(0).to_numpy()          # right side
flav   = -agg["Flav_mean"].fillna(0).to_numpy()           # left side (negative)

phen_err = agg["Phenol_err"].fillna(0).to_numpy()
flav_err = agg["Flav_err"].fillna(0).to_numpy()

# ---- Convert µg/mL -> mg eq/100 g EXTRACT (50 mg in 1 mL) ----
CONV_EXTRACT = 2.0

phen *= CONV_EXTRACT
flav *= CONV_EXTRACT          # flav is negative already; scaling is fine
phen_err *= CONV_EXTRACT
flav_err *= CONV_EXTRACT

y = np.arange(len(labels))

left_lim  = 1.7 * np.max(np.abs(flav)) if np.max(np.abs(flav)) > 0 else 1
right_lim = 1.5 * np.max(phen) if np.max(phen) > 0 else 1

fig, ax = plt.subplots(figsize=(9, 3.2))

# Bars + horizontal error bars (xerr)
ax.barh(
    y, flav,
    xerr=flav_err,
    height=0.55,
    edgecolor="black", linewidth=0.6,
    error_kw=dict(ecolor="black", lw=1, capsize=4),
    color='skyblue'
)
ax.barh(
    y, phen,
    xerr=phen_err,
    height=0.55,
    edgecolor="black", linewidth=0.6,
    error_kw=dict(ecolor="black", lw=1, capsize=4),
    color='wheat'
)

ax.axvline(0, color="black", linewidth=1)

ax.set_yticks(y)
ax.set_yticklabels(labels, fontweight="bold")
ax.invert_yaxis()

ax.set_xlim(-left_lim, right_lim)

# Show positive tick labels on both sides
ticks = ax.get_xticks()
ax.set_xticklabels([f"{abs(t):g}" for t in ticks])

ax.text(0.18, -0.18, "Flavonoids (mg QUE/100 g extract)",
        transform=ax.transAxes, ha="center", va="top",
        fontstyle="italic", fontweight="bold")
ax.text(0.78, -0.18, "Phenols (mg GAE/100 g extract)",
        transform=ax.transAxes, ha="center", va="top",
        fontstyle="italic", fontweight="bold")

plt.tight_layout()

#plt.show()
# Save with 650 DPI
plt.savefig(r"C:\Users\rdani\Downloads\NMDS Plots\Fall_Armyworm_vs_Maize_Phenols_Flavonoids.png", dpi=650)

# %% [code]
