# Supplementary material for: GC-MS-Based Comparative Analysis of Compounds in Host Plants and Insect Gut Extracts
Source: Metabolites. 2026 May 24;16(6):351. doi: 10.3390/metabo16060351 (PMC13304462; doi:10.3390/metabo16060351)
Supplement: Supplementary file 1 [file metabolites-16-00351-s001.zip › Unique Compounds Plot.ipynb]

# %% [code]
import pandas as pd
import matplotlib.pyplot as plt
from matplotlib import rcParams
import matplotlib.ticker as ticker
import re
from pathlib import Path

# -------------------------------------------------------
# FONT SETTINGS
# -------------------------------------------------------
rcParams.update({
    "font.family": "serif",
    "font.serif": ["Palatino Linotype", "Palatino", "serif"],
})
rcParams["font.size"] = 11


# -------------------------------------------------------
# HELPER: determine whether a cell means "compound present"
# -------------------------------------------------------
def is_present(x):
    """
    Returns True if a GC-MS peak value indicates presence.
    Blanks / NaN = absent.
    Any non-empty value = present.
    """
    if pd.isna(x):
        return False
    if isinstance(x, str) and x.strip() == "":
        return False
    return True


# -------------------------------------------------------
# HELPER: find replicate columns for a group name
# -------------------------------------------------------
def find_group_columns(df, group_name):
    """
    Finds columns like:
        MULBERRY R1, MULBERRY R2, MULBERRY R3
        SILKWORM FEMALE R1, SILKWORM FEMALE R2, SILKWORM FEMALE R3
        SILKWORM R1, SILKWORM R2, SILKWORM R3
    """
    group_name = group_name.strip()

    pattern = re.compile(
        rf"^{re.escape(group_name)}\s*R\d+$",
        re.IGNORECASE
    )

    cols = [col for col in df.columns if pattern.match(str(col).strip())]

    if not cols:
        raise ValueError(
            f'No replicate columns found for "{group_name}".\n'
            f"Available columns:\n{list(df.columns)}"
        )

    return cols


# -------------------------------------------------------
# HELPER: prepare one-row-per-compound presence table
# -------------------------------------------------------
def prepare_presence_table(df, chemical_col, group_defs):
    if chemical_col not in df.columns:
        raise ValueError(f'Column "{chemical_col}" not found.')

    work_df = df.copy()

    work_df = work_df[work_df[chemical_col].notna()].copy()
    work_df[chemical_col] = work_df[chemical_col].astype(str).str.strip()
    work_df = work_df[work_df[chemical_col] != ""]

    keep_cols = [chemical_col]
    for cols in group_defs.values():
        keep_cols.extend(cols)

    temp = work_df[keep_cols].copy()

    for col in keep_cols:
        if col != chemical_col:
            temp[col] = temp[col].apply(is_present)

    # Collapse duplicate compounds by OR logic
    temp = temp.groupby(chemical_col, as_index=False).max()

    for group_name, cols in group_defs.items():
        temp[f"{group_name}_present"] = temp[cols].any(axis=1)

    return temp


# -------------------------------------------------------
# MAIN FUNCTION
# -------------------------------------------------------
def plot_presence_absence_comparison(
    excel_file="insect host plant gcms data.xlsx",
    sheet_name="Silk maleR1",
    chemical_col="Library/ID",
    plant_group="MULBERRY",
    insect_groups=None,
    include_all_shared=True,
    save_path=None,
    figsize=(9, 5),
    bar_colors=None,
    y_tick_step=5
):
    """
    Flexible presence/absence bar plot.

    Supports:
    1) Plant + one insect group
    2) Plant + two insect groups

    BEHAVIOR FOR 3-GROUP CASE:
    - No Female+Male-only bar is shown.
    - If include_all_shared=True:
        Plant+Female and Plant+Male are EXCLUSIVE
        (third group must be absent)
        and All three gets its own bar.
    - If include_all_shared=False:
        Plant+Female and Plant+Male become INCLUSIVE
        (all-three compounds are counted in both bars).
    """

    if insect_groups is None or len(insect_groups) == 0:
        raise ValueError("Provide at least one insect group.")

    if len(insect_groups) > 2:
        raise ValueError("This version supports one or two insect groups.")

    df = pd.read_excel(Path(excel_file), sheet_name=sheet_name)

    # -----------------------------------
    # find columns
    # -----------------------------------
    group_defs = {"Plant": find_group_columns(df, plant_group)}

    if len(insect_groups) == 1:
        group_defs["Insect"] = find_group_columns(df, insect_groups[0])
    else:
        group_defs["Insect1"] = find_group_columns(df, insect_groups[0])
        group_defs["Insect2"] = find_group_columns(df, insect_groups[1])

    print("Matched columns:")
    for k, v in group_defs.items():
        print(f"{k}: {v}")

    # -----------------------------------
    # make presence table
    # -----------------------------------
    temp = prepare_presence_table(df, chemical_col, group_defs)

    # -----------------------------------
    # 2-group case
    # -----------------------------------
    if len(insect_groups) == 1:
        plant_present = temp["Plant_present"]
        insect_present = temp["Insect_present"]

        categories = {
            f"{plant_group}\nonly": plant_present & ~insect_present,
            f"{insect_groups[0]}\nonly": ~plant_present & insect_present,
            f"{plant_group} +\n{insect_groups[0]}": plant_present & insect_present,
        }

    # -----------------------------------
    # 3-group case
    # -----------------------------------
    else:
        g1 = insect_groups[0]
        g2 = insect_groups[1]

        plant_present = temp["Plant_present"]
        insect1_present = temp["Insect1_present"]
        insect2_present = temp["Insect2_present"]

        categories = {
            f"{plant_group}\nonly":
                plant_present & ~insect1_present & ~insect2_present,

            f"{g1}\nonly":
                ~plant_present & insect1_present & ~insect2_present,

            f"{g2}\nonly":
                ~plant_present & ~insect1_present & insect2_present,
        }

        if include_all_shared:
            # Exclusive pairwise overlap
            categories[f"{plant_group} +\n{g1}"] = (
                plant_present & insect1_present & ~insect2_present
            )
            categories[f"{plant_group} +\n{g2}"] = (
                plant_present & ~insect1_present & insect2_present
            )
            categories["All three"] = (
                plant_present & insect1_present & insect2_present
            )
        else:
            # Inclusive pairwise overlap
            # all-three compounds are counted in BOTH pairwise bars
            categories[f"{plant_group} +\n{g1}"] = (
                plant_present & insect1_present
            )
            categories[f"{plant_group} +\n{g2}"] = (
                plant_present & insect2_present
            )

    # -----------------------------------
    # convert to counts
    # -----------------------------------
    counts = {label: int(mask.sum()) for label, mask in categories.items()}

    # -----------------------------------
    # plot
    # -----------------------------------
    labels = list(counts.keys())
    values = list(counts.values())

    bar_colors = ['green', 'pink', 'blue', 'red', 'cyan', 'black']
    if bar_colors is None:
        bar_colors = ["#2C7FB8"] * len(labels)

    if len(bar_colors) < len(labels):
        repeats = (len(labels) // len(bar_colors)) + 1
        bar_colors = (bar_colors * repeats)[:len(labels)]

    fig, ax = plt.subplots(figsize=figsize)
    bars = ax.bar(labels, values, color=bar_colors[:len(labels)])

    ax.set_ylabel("Number of compounds")
    #ax.set_title(f"Presence/absence comparison\n{sheet_name}")
    ax.spines["top"].set_visible(False)
    ax.spines["right"].set_visible(False)
    ax.yaxis.set_major_locator(ticker.MultipleLocator(y_tick_step))
    plt.xticks(rotation=30, ha="right")

    for bar, val in zip(bars, values):
        ax.text(
            bar.get_x() + bar.get_width() / 2,
            bar.get_height() + 0.2,
            str(val),
            ha="center",
            va="bottom"
        )

    plt.tight_layout()

    if save_path is not None:
        plt.savefig(save_path, dpi=650, bbox_inches="tight")

    plt.show()

    return temp, counts

# %% [code]
temp, counts = plot_presence_absence_comparison(
    excel_file="insect host plant gcms data.xlsx",
    sheet_name="Silk maleR1",
    chemical_col="Library/ID",
    plant_group="MULBERRY",
    insect_groups=["SILKWORM FEMALE", "SILKWORM MALE"],
    include_all_shared=False,
    save_path="mulberry_silkworm_no_allthree.png"
)

print(counts)

# %% [code]
temp, counts = plot_presence_absence_comparison(
    excel_file="insect host plant gcms data.xlsx",
    sheet_name="Silk maleR1",
    chemical_col="Library/ID",
    plant_group="WHEATGRASS",
    insect_groups=["DESERT LOCUST FEMALE", "DESERT LOCUST MALE"],
    include_all_shared=False,
    save_path="wheatgrass_desert_locust_no_allthree.png"
)

print(counts)

# %% [code]
temp, counts = plot_presence_absence_comparison(
    excel_file="insect host plant gcms data.xlsx",
    sheet_name="Silk maleR1",
    chemical_col="Library/ID",
    plant_group="MAIZE",
    insect_groups=["FALL ARMYWORM"],
    include_all_shared=False,
    save_path="maize_fall_armyworm_no_allthree.png"
)

print(counts)

# %% [code]
